# Supplementary material for: Traditional Chinese Medicine Tanreqing Targets Both Cell Division and Virulence in Staphylococcus aureus
Source: Front Cell Infect Microbiol. 2022 Apr 27;12:884045. doi: 10.3389/fcimb.2022.884045 (PMC9093593; doi:10.3389/fcimb.2022.884045)
Supplement: Supplementary Table 1 — TRQ-treated S. aureus regulon in exponential growth phase. (A) Locus tag, gene name, gene product, and functional classification were extracted from AureoWiki (Fuchs et al., 2018). (B) FC, fold change (log2 ratio). [file Table_1.xlsx]

## Sheet: Table S1
Locus taga	Genea	Gene producta	Log2FCb	P value	Functional classificationa
SACOL_RS04940	argH	argininosuccinate lyase	-3.46667	1.57222e-128	Metabolism
SACOL_RS14855		hypothetical protein	-3.26635	7.53842e-28
SACOL_RS04945	argG	argininosuccinate synthase	-3.03847	2.02518e-118	Metabolism
SACOL_RS08375	rpsT	30S ribosomal protein S20	-2.99861	6.54571e-42	Genetic information processing
SACOL_RS12045	ssaA	CHAP domain-containing protein	-2.90558	2.46142e-64
SACOL_RS08815		hypothetical protein	-2.89381	1.54658e-21
SACOL_RS11375		membrane protein	-2.84116	4.42557e-51
SACOL_RS09865		ABC transporter permease	-2.82436	5.76101e-77
SACOL_RS13635	pyrD	dihydroorotate dehydrogenase (quinone)	-2.77941	8.86419e-56	Metabolism
SACOL_RS09860	glnQ	amino acid ABC transporter ATP-binding protein	-2.77193	6.30654e-71	Metabolism
SACOL_RS12495		DUF4889 domain-containing protein	-2.72583	6.09004e-19
SACOL_RS12670		hypothetical protein	-2.56737	5.19259e-29
SACOL_RS08635	yajC	preprotein translocase subunit YajC	-2.54392	1.20156e-36	Genetic information processing
SACOL_RS03270	hemQ	heme-binding protein	-2.51188	6.5103e-49	Metabolism
SACOL_RS09355	atlS	autolysin	-2.50662	3.89608e-50
SACOL_RS07045	opuD1	glycine/betaine ABC transporter	-2.45608	2.35314e-55
SACOL_RS10540		CPBP family intramembrane metalloprotease	-2.34022	6.84552e-21
SACOL_RS13390		CHAP domain-containing protein	-2.33806	1.42905e-32
SACOL_RS06075	psmβ1	hemolytic protein	-2.33628	6.97024e-23
SACOL_RS13535	isaA	transglycosylase IsaA	-2.324	2.26524e-47
SACOL_RS02325	pbuX	xanthine permease	-2.3237	3.05968e-48	Metabolism
SACOL_RS09360		hypothetical protein	-2.28302	2.09554e-14
SACOL_RS02320	xpt	xanthine phosphoribosyltransferase	-2.27206	8.46993e-42	Metabolism
SACOL_RS11080		hypothetical protein	-2.26666	1.22438e-24
SACOL_RS05190	cozEa	AI-2E family transporter	-2.2642	4.64769e-42
SACOL_RS12825	kimA	amino acid permease	-2.25294	2.87137e-37	Metabolism
SACOL_RS12335		TetR family transcriptional regulator	-2.19861	1.55319e-24
SACOL_RS06110	ftsL	cell division protein FtsL	-2.18308	1.66518e-34	Cellular processes
SACOL_RS08820	rplT	50S ribosomal protein L20	-2.17889	4.1357e-27
SACOL_RS12065		membrane protein	-2.16415	9.72284e-19
SACOL_RS07065	plsY	glycerol-3-phosphate acyltransferase	-2.14299	1.7395e-38	Metabolism
SACOL_RS05355	menA	1,4-dihydroxy-2-naphthoate octaprenyltransferase	-2.13988	6.79011e-42	Metabolism
SACOL_RS05115	trpS	tryptophan--tRNA ligase	-2.13527	9.75462e-41	Genetic information processing
SACOL_RS05465		hypothetical protein	-2.12004	5.11676e-36
SACOL_RS07100	cozEb	AI-2E family transporter	-2.11884	3.48588e-43
SACOL_RS09090		1-acyl-sn-glycerol-3-phosphate acyltransferase	-2.11459	5.66755e-34
SACOL_RS12070		CHAP domain-containing protein	-2.11173	7.66941e-37
SACOL_RS08830	infC	translation initiation factor IF-3	-2.10944	6.77947e-29
SACOL_RS08640	tgt	tRNA guanosine(34) transglycosylase Tgt	-2.07916	3.10374e-36	Genetic information processing
SACOL_RS05810	rpmF	50S ribosomal protein L32	-2.06725	1.02159e-37
SACOL_RS14560		hypothetical protein	-2.04287	1.09486e-12
SACOL_RS07695		heptaprenyl pyrophosphate synthase subunit A	-2.02563	3.62436e-18
SACOL_RS12240	lyrA	lysostaphin resistance protein A	-2.00958	5.2394e-36
SACOL_RS03035	rplJ	50S ribosomal protein L10	-1.99674	1.74474e-37	Genetic information processing
SACOL_RS05045		DUF2929 domain-containing protein	-1.99641	1.27124e-30
SACOL_RS03830	mgrA	MarR family transcriptional regulator	-1.98733	7.80774e-40	Signal transduction
SACOL_RS03950		hypothetical protein	-1.95167	3.59937e-24
SACOL_RS13375	cidA	holin-like protein CidA	-1.95125	2.2227e-21
SACOL_RS06420	rplS	50S ribosomal protein L19	-1.94149	5.74465e-28
SACOL_RS00890	glcA	PTS glucose EIICBA component	-1.93105	6.36921e-36	Metabolism
SACOL_RS04960	spsA	inactive signal peptidase IA	-1.9291	5.82722e-20	Genetic information processing
SACOL_RS00025	dnaA	chromosomal replication initiator protein DnaA	-1.92902	1.40903e-46	Genetic information processing
SACOL_RS14630		hypothetical protein	-1.92784	3.84664e-08
SACOL_RS04895	mnhA	Na+/H+ antiporter subunit A	-1.92601	1.20156e-36	Metabolism
SACOL_RS14345		hypothetical protein	-1.92186	1.00527e-15
SACOL_RS11195		lytic regulatory protein	-1.92182	7.03163e-30
SACOL_RS10780	mazE	antitoxin MazE	-1.91877	3.35848e-28
SACOL_RS01355		hypothetical protein	-1.91101	4.75502e-30
SACOL_RS00870	brnQ1	branched-chain amino acid transporter II carrier protein	-1.90849	9.17608e-21	Metabolism
SACOL_RS14980		DUF2648 domain-containing protein	-1.90287	5.60089e-13
SACOL_RS07705	hup	DNA-binding protein HU	-1.90153	2.46734e-25	Genetic information processing
SACOL_RS07690	ubiE	demethylmenaquinone methyltransferase	-1.88277	4.80643e-25	Metabolism
SACOL_RS09805		transcriptional regulator	-1.88034	3.81411e-19
SACOL_RS14565		hypothetical protein	-1.87743	1.649e-06
SACOL_RS02560	sle1	N-acetylmuramoyl-L-alanine amidase	-1.87644	1.28961e-31	Cellular processes
SACOL_RS04125		GrpB family protein	-1.86037	5.78273e-09
SACOL_RS07535		5'-3' exonuclease	-1.85721	5.24838e-35
SACOL_RS05715		DUF2197 domain-containing protein	-1.85647	4.56219e-16
SACOL_RS03775		hypothetical protein	-1.82681	1.31212e-09
SACOL_RS12140		MurR/RpiR family transcriptional regulator	-1.81835	1.26522e-36
SACOL_RS09205		peptidase	-1.81774	1.68196e-14
SACOL_RS04865	mnhG	Na+/H+ antiporter subunit G	-1.81231	2.83437e-24	Metabolism
SACOL_RS10090		teichoic acid ABC transporter ATP-binding protein	-1.81225	1.69759e-24
SACOL_RS05395	patA	N-acetyl-L,L-diaminopimelate aminotransferase	-1.8089	5.68129e-18
SACOL_RS11085	pyrG	CTP synthetase	-1.79821	9.19039e-40	Metabolism
SACOL_RS11835		hypothetical protein	-1.79651	8.11948e-18
SACOL_RS04880	mnhD	Na+/H+ antiporter subunit D	-1.79508	7.97946e-32	Metabolism
SACOL_RS08710		hypothetical protein	-1.79149	4.27597e-23
SACOL_RS09765		hypothetical protein	-1.78761	7.20559e-06
SACOL_RS13415	mvaS	hydroxymethylglutaryl-CoA synthase	-1.77638	2.989e-20
SACOL_RS04870	mnhF	Na+/H+ antiporter subunit F	-1.77555	1.40061e-22	Genetic information processing
SACOL_RS05585	cydA	cytochrome ubiquinol oxidase subunit I	-1.77414	5.24838e-35	Metabolism
SACOL_RS07115	msrR	regulatory protein MsrR	-1.76412	1.4124e-25	Signal transduction
SACOL_RS05615		hypothetical protein	-1.75933	7.68903e-08
SACOL_RS03130		tRNA-specific adenosine deaminase	-1.755	1.79197e-13
SACOL_RS12815		sodium:proton antiporter	-1.74998	2.83437e-24
SACOL_RS08915	aapA	alanine glycine permease	-1.74414	1.00085e-27	Metabolism
SACOL_RS06340	fakA	hypothetical protein	-1.74218	1.5774e-29
SACOL_RS03930	saeS	two-component sensor histidine kinase	-1.73401	7.68365e-28	Signal transduction
SACOL_RS14570		hypothetical protein	-1.73337	0.00977042
SACOL_RS07225		oligoendopeptidase F	-1.73118	3.37984e-31
SACOL_RS12175		hypothetical protein	-1.72972	1.10823e-22
SACOL_RS13410	mvaA	hydroxymethylglutaryl-CoA reductase, degradative	-1.72241	4.15094e-30	Metabolism
SACOL_RS08110		rhodanese	-1.71967	2.13096e-19
SACOL_RS10855	rodA	cell division protein FtsW	-1.71466	7.38957e-23
SACOL_RS07490		membrane protein	-1.71297	3.97297e-08
SACOL_RS08630	secDF	protein translocase subunit SecDF	-1.70419	1.26624e-31	Genetic information processing
SACOL_RS02070		membrane protein	-1.70159	1.03215e-24
SACOL_RS01015		membrane protein	-1.70142	7.58272e-09
SACOL_RS09785		DNA repair exonuclease	-1.69993	1.15628e-28
SACOL_RS04875	mnhE	Na+/H+ antiporter subunit E	-1.69297	9.57275e-27	Metabolism
SACOL_RS10450	aspB	hypothetical protein	-1.68959	2.68072e-29
SACOL_RS05730	ftsW	cell division protein FtsW	-1.68327	1.4124e-25
SACOL_RS04800	dltB	D-alanyl-lipoteichoic acid biosynthesis protein DltB	-1.68223	1.15614e-24	Cell structure
SACOL_RS07545		PepSY domain-containing protein	-1.64575	7.16572e-12
SACOL_RS07095		hypothetical protein	-1.64476	4.08328e-05
SACOL_RS09095	htrA1	serine protease	-1.641	5.80839e-32	Genetic information processing
SACOL_RS03180		hypothetical protein	-1.64009	5.00953e-25
SACOL_RS11170		hypothetical protein	-1.63771	9.16611e-11
SACOL_RS03675		N-acetyltransferase	-1.63503	5.30796e-25
SACOL_RS07685	hepT	heptaprenyl diphosphate synthase subunit II	-1.63458	6.87354e-24	Metabolism
SACOL_RS05610	rpoY	hypothetical protein	-1.63213	9.37266e-21
SACOL_RS04810	dltD	D-alanyl-lipoteichoic acid biosynthesis protein DltD	-1.62888	3.60136e-25	Cell structure
SACOL_RS13245		membrane protein	-1.61898	3.35022e-14
SACOL_RS10830	kdpD	sensor histidine kinase	-1.61715	9.11526e-21	Signal transduction
SACOL_RS11830		hypothetical protein	-1.6121	1.00074e-06
SACOL_RS11820		hypothetical protein	-1.61075	7.15955e-07
SACOL_RS03240	ung	uracil-DNA glycosylase	-1.60975	1.19287e-12	Genetic information processing
SACOL_RS05745	ctaB	protoheme IX farnesyltransferase	-1.606	1.09699e-28	Metabolism
SACOL_RS10355	pncA	cysteine hydrolase	-1.59662	2.93402e-28
SACOL_RS04795	dltA	D-alanine-poly(phosphoribitol) ligase	-1.58999	9.63655e-29	Cell structure
SACOL_RS12800		hypothetical protein	-1.58831	7.04462e-14
SACOL_RS05720		hypothetical protein	-1.58647	8.78479e-17
SACOL_RS01030	hptS	sensor histidine kinase	-1.586	1.65877e-16	Signal transduction
SACOL_RS12895		amino acid:proton symporter	-1.57912	4.97676e-22
SACOL_RS03260		membrane protein	-1.57635	2.10991e-20
SACOL_RS14690		hypothetical protein	-1.5734	8.70882e-15
SACOL_RS03715		peptidase M23	-1.57312	1.55074e-24
SACOL_RS05995		hypothetical protein	-1.57283	0.000441501
SACOL_RS05750	ctaM	membrane protein	-1.5714	7.20261e-27	Metabolism
SACOL_RS10050		aromatic acid exporter family protein	-1.55833	1.22016e-24
SACOL_RS07105	mprF	phosphatidylglycerol lysyltransferase	-1.55756	6.26718e-25
SACOL_RS06105	mraW	ribosomal RNA small subunit methyltransferase H	-1.55744	3.22225e-15	Genetic information processing
SACOL_RS03940	saeQ	hypothetical protein	-1.55727	1.1262e-16
SACOL_RS08825	rpmI	50S ribosomal protein L35	-1.55712	5.1156e-20
SACOL_RS11050	rpmE2	50S ribosomal protein L31 type B	-1.55439	8.17598e-20	Genetic information processing
SACOL_RS13695	ldh2	L-lactate dehydrogenase	-1.55348	1.3887e-20
SACOL_RS11025	ptpB	protein-tyrosine-phosphatase	-1.55252	3.10707e-17
SACOL_RS04860		pyridine nucleotide-disulfide oxidoreductase	-1.54734	7.94247e-09
SACOL_RS12790		Bcr/CflA family drug resistance efflux transporter	-1.54655	9.6042e-21
SACOL_RS13205		DedA family protein	-1.54238	8.95074e-16
SACOL_RS10260	gatC	aspartyl/glutamyl-tRNA(Asn/Gln) amidotransferase subunit C	-1.53451	6.69118e-15	Genetic information processing
SACOL_RS08005	accB	acetyl-CoA carboxylase biotin carboxyl carrier protein subunit	-1.52849	6.1709e-24	Metabolism
SACOL_RS06305	stp1	protein phosphatase	-1.50942	7.75633e-19
SACOL_RS12690	sbi	immunoglobulin-binding protein sbi	-1.50699	2.30153e-15	Virulence
SACOL_RS03235	pdxK	hydroxymethylpyrimidine/phosphomethylpyrimidine kinase	-1.504	1.48887e-22	Metabolism
SACOL_RS05135	pepF	oligoendopeptidase F	-1.50345	1.11234e-21	Genetic information processing
SACOL_RS08000	accC	acetyl-CoA carboxylase biotin carboxylase subunit	-1.50097	6.69822e-23	Metabolism
SACOL_RS01035	hptA	lipoprotein	-1.49607	3.15618e-07	Metabolism
SACOL_RS02580		hypothetical protein	-1.48898	2.57791e-24
SACOL_RS10115		hypothetical protein	-1.48865	1.58329e-06
SACOL_RS07745	ansA	L-asparaginase	-1.48785	2.06681e-18	Metabolism
SACOL_RS12510	sarZ	transcriptional regulator	-1.48342	2.79515e-10	Signal transduction
SACOL_RS12500	gltT	proton/sodium-glutamate symport protein GltT	-1.48028	1.43045e-21	Metabolism
SACOL_RS06405	rpsP	30S ribosomal protein S16	-1.47917	3.8325e-18
SACOL_RS10895	yidC	protein translocase component YidC	-1.47729	2.78572e-23	Genetic information processing
SACOL_RS05950	ecb	fibrinogen-binding protein	-1.46862	1.1166e-12	Virulence
SACOL_RS11055	rho	transcription termination factor Rho	-1.46781	3.59264e-23	Genetic information processing
SACOL_RS02530		sodium-dependent transporter	-1.46701	3.11936e-10
SACOL_RS03815	uppP	undecaprenyl-diphosphatase	-1.46005	7.53401e-20	Cell structure
SACOL_RS07270		ABC transporter ATP-binding protein	-1.45357	2.28123e-23
SACOL_RS04770		DUF86 domain-containing protein	-1.45279	1.55507e-08
SACOL_RS05805		hypothetical protein	-1.4493	3.76269e-18
SACOL_RS10480	lukH	succinyl-diaminopimelate desuccinylase	-1.44541	0.00126575	Virulence
SACOL_RS07770		hypothetical protein	-1.43977	4.60419e-12
SACOL_RS07085	alsT	alanine:cation symporter family protein	-1.43951	3.07378e-20	Metabolism
SACOL_RS06770	glnA	glutamine synthetase	-1.43786	4.15818e-21	Metabolism
SACOL_RS03040	rplL	50S ribosomal protein L7/L12	-1.43425	2.7372e-15	Genetic information processing
SACOL_RS12950		hypothetical protein	-1.4305	6.386e-09
SACOL_RS10265	putP	sodium:proline symporter	-1.42742	1.60959e-16	Metabolism
SACOL_RS10835	kdpE	DNA-binding response regulator	-1.42083	1.81544e-15	Signal transduction
SACOL_RS14470		hypothetical protein	-1.42003	8.32391e-11
SACOL_RS04935	glpQ	glycerophosphodiester phosphodiesterase	-1.41591	1.70808e-15
SACOL_RS03545	mntB	metal ABC transporter permease	-1.4155	5.10723e-10	Metabolism
SACOL_RS06375	acpP	acyl carrier protein	-1.4127	2.59516e-13	Metabolism
SACOL_RS03030	rplA	50S ribosomal protein L1	-1.40996	2.51476e-19	Genetic information processing
SACOL_RS02745	veg	hypothetical protein	-1.40363	2.26513e-11
SACOL_RS12250		MOSC domain-containing protein	-1.40062	2.49161e-10
SACOL_RS04890	mnhB	Na+/H+ antiporter subunit B	-1.39834	6.01731e-17	Metabolism
SACOL_RS09400	crcB2	camphor resistance protein CrcB	-1.39395	0.000244678
SACOL_RS07915		glyoxalase	-1.3871	3.0571e-12
SACOL_RS07765	recQ2	ATP-dependent DNA helicase RecQ	-1.38649	6.99053e-11	Genetic information processing
SACOL_RS10775	mazF	mRNA interferase MazF	-1.3853	2.5376e-16
SACOL_RS00030	dnaN	DNA polymerase III subunit beta	-1.38417	1.30217e-21	Genetic information processing
SACOL_RS05590	cydB	cytochrome D ubiquinol oxidase subunit II	-1.37661	9.00851e-20	Metabolism
SACOL_RS06765	glnR	MerR family transcriptional regulator	-1.3696	1.50142e-15	Signal transduction
SACOL_RS13685	panE	2-dehydropantoate 2-reductase	-1.36787	4.97056e-19	Metabolism
SACOL_RS00075		membrane protein	-1.36782	1.91617e-05
SACOL_RS02840	ftsH	zinc metalloprotease	-1.36774	1.57662e-23	Genetic information processing; Cellular processes
SACOL_RS05400		acyltransferase	-1.36448	2.21448e-07
SACOL_RS00685	adhE	bifunctional acetaldehyde-CoA/alcohol dehydrogenase	-1.36441	1.67128e-16	Metabolism
SACOL_RS00690	capA	capsular polysaccharide type 5 biosynthesis protein cap5A	-1.36034	9.72392e-18	Virulence; Metabolism
SACOL_RS02265		hypothetical protein	-1.3576	1.67439e-10
SACOL_RS08615	relA	bifunctional (p)ppGpp synthetase/guanosine-3',5'-bis(diphosphate) 3'-pyrophosphohydrolase	-1.35547	1.44932e-20	Cellular processes
SACOL_RS11620	rplM	50S ribosomal protein L13	-1.35534	1.1206e-21	Genetic information processing
SACOL_RS12185		MurR/RpiR family transcriptional regulator	-1.35338	1.32134e-05
SACOL_RS07885	rnz	ribonuclease Z	-1.35273	1.23125e-14	Genetic information processing
SACOL_RS06010	hla	alpha-hemolysin	-1.35261	1.46881e-08	Virulence
SACOL_RS13360	glcB	PTS glucoside EIICBA component	-1.35258	1.93948e-18	Metabolism
SACOL_RS11815	glcU	glucose uptake protein GlcU	-1.35053	3.86307e-14	Metabolism
SACOL_RS07080		hypothetical protein	-1.34687	0.0207564
SACOL_RS10655	tsaE	tRNA (adenosine(37)-N6)-threonylcarbamoyltransferase complex ATPase subunit type 1 TsaE	-1.34364	8.74286e-12
SACOL_RS06530	uppS	isoprenyl transferase	-1.34281	8.86118e-16	Cell structure
SACOL_RS02200	rpsF	30S ribosomal protein S6	-1.34046	6.67912e-17	Genetic information processing
SACOL_RS05735	pycA	pyruvate carboxylase	-1.33997	1.67264e-19	Metabolism
SACOL_RS10410		thioredoxin family protein	-1.3348	1.95587e-18
SACOL_RS12605		glutathione S-transferase	-1.33163	1.04953e-05
SACOL_RS11790		hypothetical protein	-1.33129	5.22876e-11
SACOL_RS06300	rlmN	23S rRNA (adenine(2503)-C(2))-methyltransferase RlmN	-1.32515	9.44071e-17	Genetic information processing
SACOL_RS08200	rpmG	50S ribosomal protein L33	-1.32152	9.33486e-14	Genetic information processing
SACOL_RS11185	czrA	transcriptional regulator	-1.32129	1.07972e-12	Signal transduction
SACOL_RS04055	dtpT	MFS transporter	-1.32035	1.40884e-13	Metabolism
SACOL_RS08585	tcaD	tRNA threonylcarbamoyladenosine dehydratase	-1.31855	1.32216e-11
SACOL_RS02585		hypothetical protein	-1.3172	2.63111e-14
SACOL_RS05795		hypothetical protein	-1.31555	1.32175e-14
SACOL_RS02940	nupC	pyrimidine nucleoside transporter NupC	-1.31436	6.00314e-17	Metabolism
SACOL_RS07320	cspA	cold-shock protein CspA	-1.3141	2.14101e-14	Genetic information processing; Cellular processes
SACOL_RS02690	holB	DNA polymerase III subunit delta'	-1.31386	5.64456e-15	Genetic information processing
SACOL_RS13110		hypothetical protein	-1.30871	2.26554e-09
SACOL_RS07090	glcT	protein GlcT	-1.30858	6.17471e-08	Metabolism
SACOL_RS03965	queC	7-cyano-7-deazaguanine synthase QueC	-1.30662	3.0872e-18	Genetic information processing
SACOL_RS03595	pbp4	D-alanyl-D-alanine carboxypeptidase	-1.30423	1.64573e-11
SACOL_RS01390	esaB	type VII secretion protein EsaB	-1.30262	5.89297e-05	Genetic information processing
SACOL_RS07610	asnC	asparagine--tRNA ligase	-1.30098	5.87646e-18	Genetic information processing
SACOL_RS12340	tcaB	Bcr/CflA family drug resistance efflux transporter	-1.29433	2.33458e-08	Metabolism
SACOL_RS10545	sdrH	hypothetical protein	-1.28402	4.37314e-13
SACOL_RS05690	mntH	divalent metal cation transporter	-1.28148	6.73626e-18
SACOL_RS03655		membrane protein	-1.27661	5.88693e-16
SACOL_RS13525	oatA	O-acetyltransferase OatA	-1.27603	3.05316e-18	Virulence; Cellular processes
SACOL_RS12095		hypothetical protein	-1.27359	0.000154757
SACOL_RS04760		hypothetical protein	-1.27348	9.96749e-08
SACOL_RS05330		hypothetical protein	-1.27266	1.24955e-08
SACOL_RS06235	pyrE	orotate phosphoribosyltransferase	-1.27238	1.73268e-10	Metabolism
SACOL_RS13705		amino acid permease	-1.27197	1.03088e-08
SACOL_RS01350		ABC transporter permease	-1.27151	2.45199e-08
SACOL_RS13880		MarR family transcriptional regulator	-1.26877	2.16418e-15
SACOL_RS04685		DUF368 domain-containing protein	-1.26745	4.23548e-09
SACOL_RS14495		hypothetical protein	-1.26721	2.57094e-05
SACOL_RS10445		hypothetical protein	-1.26486	1.85776e-06
SACOL_RS10840	cshA	DEAD/DEAH box family ATP-dependent RNA helicase	-1.2594	7.73438e-18	Genetic information processing
SACOL_RS05800		DNA-binding protein	-1.25637	1.90897e-13
SACOL_RS05185	fabI	enoyl-ACP reductase	-1.25276	7.59806e-13	Metabolism
SACOL_RS12415		CDP-glycerol glycerophosphotransferase family protein	-1.25241	9.97063e-19
SACOL_RS08090	pepQ2	peptidase M24 family protein	-1.25222	1.24184e-12	Genetic information processing
SACOL_RS04470		N-acetyltransferase	-1.25202	1.96818e-11
SACOL_RS10560	hld	delta-hemolysin	-1.25106	4.44242e-10
SACOL_RS03265		hypothetical protein	-1.24939	2.09043e-12
SACOL_RS07680	ndk	nucleoside-diphosphate kinase	-1.24757	2.84083e-07
SACOL_RS05345		hypothetical protein	-1.24748	5.00436e-05
SACOL_RS10875	cls2	cardiolipin synthase	-1.24404	1.59333e-16
SACOL_RS00550		MFS transporter	-1.24116	8.44091e-07
SACOL_RS03840		aldo/keto reductase	-1.23898	3.39997e-15
SACOL_RS11165		EVE domain-containing protein	-1.23866	6.57103e-10
SACOL_RS04850		sodium:proton antiporter	-1.23829	9.7442e-15
SACOL_RS11030		threonylcarbamoyl-AMP synthase	-1.23793	2.72002e-13
SACOL_RS06760		hypothetical protein	-1.23468	1.09154e-16
SACOL_RS03085		N-acetyl-L,L-diaminopimelate deacetylase	-1.2339	4.26921e-12
SACOL_RS04740		DUF72 domain-containing protein	-1.23148	1.62877e-10
SACOL_RS06960		gamma-aminobutyrate permease	-1.23019	2.46701e-15
SACOL_RS08575	cymR	Rrf2 family transcriptional regulator	-1.22213	7.35021e-15
SACOL_RS05685		membrane protein	-1.21977	8.1307e-10
SACOL_RS14320	rpmH	50S ribosomal protein L34	-1.2175	3.19307e-10	Genetic information processing
SACOL_RS04900	kapB	kinase	-1.21437	6.64392e-05
SACOL_RS11450	opuD2	glycine/betaine ABC transporter permease	-1.20962	1.22971e-16	Metabolism
SACOL_RS02100	tatC	twin-arginine translocase subunit TatC	-1.2085	5.6166e-09
SACOL_RS06335		Asp23/Gls24 family envelope stress response protein	-1.2047	4.808e-11
SACOL_RS09745		multidrug ABC transporter ATP-binding protein	-1.20262	2.06688e-13
SACOL_RS04995		HAD family phosphatase	-1.1952	3.54271e-10
SACOL_RS03245		hypothetical protein	-1.19399	1.87827e-10
SACOL_RS01585	nanR	MurR/RpiR family transcriptional regulator	-1.19316	3.14509e-09	Signal transduction
SACOL_RS07780	ribU	hypothetical protein	-1.19142	6.43571e-10	Metabolism
SACOL_RS07895		AraC family transcriptional regulator	-1.19137	6.57844e-16
SACOL_RS05220	murE	UDP-N-acetylmuramoyl-L-alanyl-D-glutamate--L- lysine ligase	-1.18893	1.97272e-17	Cell structure
SACOL_RS07740	cmk	cytidylate kinase	-1.18861	2.08186e-13	Metabolism
SACOL_RS07980	xseB	exodeoxyribonuclease 7 small subunit	-1.18821	6.55321e-08	Genetic information processing
SACOL_RS06985		hypothetical protein	-1.18778	0.00102105
SACOL_RS03845		hypothetical protein	-1.18713	5.09564e-05
SACOL_RS05710	typA	translational GTPase TypA	-1.18346	5.76018e-14	Genetic information processing; Cellular processes; Signal transduction
SACOL_RS04160	gdpS	GGDEF domain-containing protein	-1.18328	6.32162e-14
SACOL_RS04465		hypothetical protein	-1.18245	2.30839e-05
SACOL_RS09395	crcB1	camphor resistance protein CrcB	-1.18198	0.00216742
SACOL_RS07845		hypothetical protein	-1.18051	1.25602e-07
SACOL_RS10580	agrA	DNA-binding response regulator	-1.17888	7.81348e-09	Signal transduction
SACOL_RS04715		hypothetical protein	-1.17595	0.034712
SACOL_RS11370		hypothetical protein	-1.17257	2.72516e-05
SACOL_RS06295	sun	16S rRNA (cytosine(967)-C(5))-methyltransferase	-1.1719	1.50108e-14	Genetic information processing
SACOL_RS09820		RNA pseudouridine synthase	-1.16875	2.18513e-14
SACOL_RS03550	mntA	phosphonate ABC transporter ATP-binding protein	-1.16684	1.18107e-06	Metabolism
SACOL_RS08105	lipM	octanoyltransferase LipM	-1.16625	1.82332e-12	Genetic information processing
SACOL_RS10765	rsbU	serine phosphatase	-1.16271	2.68664e-13	Cellular processes
SACOL_RS01055		glycerophosphoryl diester phosphodiesterase	-1.16208	6.55321e-08
SACOL_RS00105	purA	adenylosuccinate synthetase	-1.16165	1.79413e-11	Metabolism
SACOL_RS07540	dynA	hypothetical protein	-1.161	7.93554e-15	Genetic information processing
SACOL_RS05765		regulator	-1.15806	4.37263e-10
SACOL_RS11075	fbaA	fructose-bisphosphate aldolase	-1.15591	1.36248e-09	Metabolism
SACOL_RS04965	spsB	signal peptidase IB	-1.15448	1.58666e-12	Genetic information processing
SACOL_RS06140	ftsZ	cell division protein FtsZ	-1.15102	2.9148e-11
SACOL_RS03255		amino acid permease	-1.15077	1.67575e-15
SACOL_RS03935	saeR	DNA-binding response regulator	-1.14894	1.69419e-13	Signal transduction
SACOL_RS01370		CHAP domain-containing protein	-1.14791	2.6704e-12
SACOL_RS02335	guaA	GMP synthase (glutamine-hydrolyzing)	-1.14417	8.52378e-15	Metabolism
SACOL_RS12130	spdB	CPBP family intramembrane metalloprotease	-1.14395	6.31487e-06
SACOL_RS04805	dltC	D-alanine--poly(phosphoribitol) ligase subunit 2	-1.14294	1.68871e-11	Cell structure
SACOL_RS06430		membrane protein	-1.14073	1.97292e-13
SACOL_RS04790	dltX	teichoic acid D-Ala incorporation-associated protein DltX	-1.13977	4.90367e-06
SACOL_RS05210	ltaA	MFS transporter	-1.13976	2.20716e-12	Metabolism
SACOL_RS09275		TIGR01212 family radical SAM protein	-1.13709	4.32526e-14
SACOL_RS13115		hypothetical protein	-1.1365	0.0186685
SACOL_RS11045	tdk	thymidine kinase	-1.13408	5.0852e-14	Cellular processes
SACOL_RS14285		hypothetical protein	-1.12954	1.78829e-09
SACOL_RS07055		4-hydroxybenzoyl-CoA thioesterase	-1.12748	8.57893e-10
SACOL_RS12505		hypothetical protein	-1.12677	1.60536e-06
SACOL_RS05875	rnhC	ribonuclease HIII	-1.11771	4.33796e-07	Genetic information processing
SACOL_RS03135		HAD family phosphatase	-1.11697	1.1025e-10
SACOL_RS11175	manA	mannose-6-phosphate isomerase	-1.1152	4.22118e-07	Metabolism
SACOL_RS03425		hypothetical protein	-1.11509	8.00394e-08
SACOL_RS10255	gatA	glutamyl-tRNA(Gln) amidotransferase subunit A	-1.11061	4.1315e-15	Genetic information processing
SACOL_RS10165	vraT	transporter	-1.10687	1.04151e-09	Metabolism
SACOL_RS04955		TVP38/TMEM64 family protein	-1.10252	5.26987e-09
SACOL_RS12515		Hsp20/alpha crystallin family protein	-1.09957	8.76401e-09
SACOL_RS06775		hypothetical protein	-1.0969	0.000374842
SACOL_RS07585	recU	Holliday junction resolvase RecU	-1.09616	2.01731e-13	Genetic information processing
SACOL_RS04430		hypothetical protein	-1.0921	3.92976e-06
SACOL_RS14195	pcp	pyrrolidone-carboxylate peptidase	-1.09157	2.60975e-07	Genetic information processing
SACOL_RS09870		PTS transporter subunit IIC	-1.09157	2.57172e-08
SACOL_RS03910	nagA	N-acetylglucosamine-6-phosphate deacetylase	-1.09007	6.94743e-13	Metabolism
SACOL_RS12430		quinone oxidoreductase	-1.08988	8.47498e-12
SACOL_RS14220	rarD	protein RarD	-1.08705	3.18403e-06	Metabolism
SACOL_RS07720	rpsA	30S ribosomal protein S1	-1.08567	4.23302e-11	Genetic information processing
SACOL_RS12855		MFS transporter	-1.08449	5.2156e-10
SACOL_RS14315	rnpA	ribonuclease P protein component	-1.08242	0.000416855	Genetic information processing
SACOL_RS01520		formate/nitrite transporter	-1.07919	2.17638e-11
SACOL_RS02330	guaB	IMP dehydrogenase	-1.0785	6.9936e-14	Metabolism
SACOL_RS04435		hypothetical protein	-1.07794	0.00285961
SACOL_RS03120	dck	deoxynucleoside kinase	-1.07766	1.81244e-07	Metabolism
SACOL_RS06595	rpsO	30S ribosomal protein S15	-1.07718	9.99606e-13	Genetic information processing
SACOL_RS05770		glycerophosphodiester phosphodiesterase	-1.07661	2.53299e-11
SACOL_RS07185		hydrolase	-1.07575	2.2131e-06
SACOL_RS12640	fmhA	aminoacyltransferase	-1.0747	1.18297e-10
SACOL_RS12380	htrB	hemin ABC transporter permease	-1.07182	1.02728e-07	Metabolism
SACOL_RS08805		hypothetical protein	-1.06959	2.9352e-08
SACOL_RS00085		membrane protein	-1.06822	1.64608e-12
SACOL_RS01025	hptR	DNA-binding response regulator	-1.06243	5.97061e-09	Signal transduction
SACOL_RS09060		peroxiredoxin	-1.06044	2.10902e-10
SACOL_RS11200		hypothetical protein	-1.06034	2.55894e-07
SACOL_RS01245	lytR	DNA-binding response regulator	-1.05952	1.94851e-07	Signal transduction
SACOL_RS00700	capC	capsular polysaccharide biosynthesis protein Cap8C	-1.05534	1.75653e-10	Virulence; Genetic information processing
SACOL_RS07040	mscL	large-conductance mechanosensitive channel	-1.05525	9.07812e-08
SACOL_RS10650	tsaB	tRNA (adenosine(37)-N6)-threonylcarbamoyltransferase complex dimerization subunit type 1 TsaB	-1.05493	1.75197e-07
SACOL_RS14515		50S ribosomal protein L33	-1.05446	2.02476e-08
SACOL_RS01610		toxin MazF	-1.05438	1.37753e-06
SACOL_RS11660	rpsM	30S ribosomal protein S13	-1.05431	1.17868e-10	Genetic information processing
SACOL_RS02205	ssb	single-stranded DNA-binding protein	-1.05222	1.68238e-13	Genetic information processing
SACOL_RS14215		anion permease	-1.05161	3.39604e-12
SACOL_RS05055	fabF	beta-ketoacyl-[acyl-carrier-protein] synthase II	-1.04943	6.1176e-14	Metabolism
SACOL_RS09425	metK	S-adenosylmethionine synthase	-1.04815	6.36779e-12	Metabolism
SACOL_RS09230		dipeptidase PepV	-1.04803	2.03276e-13
SACOL_RS04885	mnhC	Na(+)/H(+) antiporter subunit C	-1.04768	5.25907e-10	Metabolism
SACOL_RS09045	rpsD	30S ribosomal protein S4	-1.04664	1.48339e-11	Genetic information processing
SACOL_RS09065		alanine--glyoxylate aminotransferase family protein	-1.04521	8.55537e-07
SACOL_RS04080	nrdF	ribonucleotide-diphosphate reductase subunit beta	-1.04493	3.23369e-13	Metabolism
SACOL_RS12195		sodium:proton antiporter	-1.04075	4.51848e-11
SACOL_RS08440	mtnN	5'-methylthioadenosine/S-adenosylhomocysteine nucleosidase	-1.03933	1.54098e-08	Metabolism
SACOL_RS00695	capB	capsular polysaccharide biosynthesis protein Cap5B	-1.0377	2.69446e-10	Virulence; Metabolism
SACOL_RS01290	rbsK	ribokinase	-1.03042	4.36807e-13	Metabolism
SACOL_RS13680	panB	3-methyl-2-oxobutanoate hydroxymethyltransferase	-1.02942	3.79808e-11	Metabolism
SACOL_RS08515		O-methyltransferase	-1.02939	5.19815e-07
SACOL_RS12375	hrtA	hemin ABC transporter ATP-binding protein	-1.02503	3.50583e-08	Metabolism
SACOL_RS10330	nos	nitric oxide synthase oxygenase	-1.02321	2.87693e-11
SACOL_RS02495	mpsA	NADH dehydrogenase subunit 5	-1.01904	1.48465e-07	Metabolism
SACOL_RS10120		radical SAM/CxCxxxxC motif protein YfkAB	-1.01661	8.93127e-11
SACOL_RS11270	dacA	ABC transporter permease	-1.01079	2.2978e-12
SACOL_RS11110		DUF2750 domain-containing protein	-1.00942	2.12501e-10
SACOL_RS06750	bsaA	glutathione peroxidase	-0.998856	1.46881e-08	Metabolism
SACOL_RS04990	cdr	CoA-disulfide reductase	-0.998496	2.02131e-11	Cellular processes
SACOL_RS10250	gatB	aspartyl/glutamyl-tRNA(Asn/Gln) amidotransferase subunit B	-0.9951	1.33628e-10	Genetic information processing
SACOL_RS06970	rpmG2	50S ribosomal protein L33	0.99648	8.17383e-08	Genetic information processing
SACOL_RS11890	moaA	cyclic pyranopterin monophosphate synthase	0.997317	2.30724e-08	Metabolism
SACOL_RS02695		signal peptidase II	0.997437	8.86139e-08
SACOL_RS14145	hisZ	ATP phosphoribosyltransferase regulatory subunit	0.99953	0.00823976	Metabolism
SACOL_RS08385	comEC	DNA internalization-related competence protein ComEC/Rec2	1.00125	0.000500984	Cellular processes
SACOL_RS12080		2-hydroxyacid dehydrogenase	1.00389	3.60495e-08
SACOL_RS01560	psuG	pseudouridine-5'-phosphate glycosidase	1.00776	0.00616696
SACOL_RS03635	dhaK	dihydroxyacetone kinase subunit DhaK	1.01025	3.65092e-11
SACOL_RS07145	trpG	glutamine amidotransferase	1.01404	0.0279807	Metabolism
SACOL_RS03435		endonuclease III domain-containing protein	1.01654	1.44468e-05
SACOL_RS07955	bfmBAA	2-oxoisovalerate dehydrogenase subunit alpha	1.01859	2.48928e-06	Metabolism
SACOL_RS03150	sdrD	serine-aspartate repeat-containing protein D	1.01861	4.82103e-08
SACOL_RS14465		hypothetical protein	1.01987	0.00216959
SACOL_RS00655		bifunctional metallophosphatase/5'-nucleotidase	1.02114	2.87605e-08
SACOL_RS12620		prevent-host-death protein	1.02164	2.38413e-10
SACOL_RS14910		peptidase	1.02597	0.012687
SACOL_RS07380		hypothetical protein	1.0272	8.26007e-08
SACOL_RS00980	malK	sugar ABC transporter ATP-binding protein	1.02809	0.00256972	Metabolism
SACOL_RS03640	dhaL	dihydroxyacetone kinase subunit L	1.02855	2.74595e-10
SACOL_RS08240		Nif3-like dinuclear metal center hexameric protein	1.02941	7.48921e-08
SACOL_RS04705	sufU	iron-sulfur cluster assembly scaffold protein NifU	1.02953	5.77774e-09	Metabolism
SACOL_RS14160		energy-coupling factor transporter transmembrane protein EcfT	1.03067	0.00422581
SACOL_RS12720	bioW	6-carboxyhexanoate--CoA ligase	1.0313	0.00025864	Metabolism
SACOL_RS00050	gyrA	DNA gyrase subunit A	1.03143	4.65047e-09	Genetic information processing
SACOL_RS08305		hypothetical protein	1.03531	3.51781e-09
SACOL_RS04270		RNase adaptor protein RapZ	1.03609	1.20047e-10
SACOL_RS02855	folP	dihydropteroate synthase	1.0366	1.97057e-09	Metabolism
SACOL_RS14045	msrA3	methionine sulfoxide reductase A	1.03742	0.00667265	Cellular processes; Genetic information processing
SACOL_RS12760		ABC transporter ATP-binding protein	1.03853	8.92266e-05
SACOL_RS12845		hypothetical protein	1.03974	9.90061e-06
SACOL_RS11225		ABC transporter ATP-binding protein	1.04067	5.21271e-06
SACOL_RS00650		hypothetical protein	1.04129	0.00105051
SACOL_RS11455		zinc-binding alcohol dehydrogenase	1.04291	4.63582e-09
SACOL_RS07175	femA	aminoacyltransferase FemA	1.04437	7.29637e-07	Genetic information processing
SACOL_RS09285	rot	hypothetical protein	1.04534	1.08573e-06
SACOL_RS12715	bioX	hypothetical protein	1.04553	0.0229233	Metabolism
SACOL_RS00230		hypothetical protein	1.04816	0.00211432
SACOL_RS00970	azoR	FMN-dependent NADH-azoreductase	1.04858	3.14509e-09
SACOL_RS05120	spxA	regulatory protein Spx	1.05187	9.40479e-08	Signal transduction
SACOL_RS01985		LLM class flavin-dependent oxidoreductase	1.05528	2.27161e-12
SACOL_RS02600	gltD	glutamate synthase subunit beta	1.05658	3.04435e-11	Metabolism
SACOL_RS12580	nasD	nitrite reductase large subunit	1.06017	9.74968e-10	Metabolism
SACOL_RS13285		haloacid dehalogenase	1.06045	1.14344e-05
SACOL_RS02460	lpl9	tandem-type lipoprotein	1.06094	0.000551321
SACOL_RS00130	walH	hypothetical protein	1.06437	1.44367e-08	Cell structure
SACOL_RS07900	malA	alpha-glucosidase	1.06464	3.11747e-12	Metabolism
SACOL_RS07960	lpdA	dihydrolipoyl dehydrogenase	1.065	1.72175e-06
SACOL_RS02955	mcsB	protein arginine kinase	1.0684	7.29979e-13
SACOL_RS12680		cation transporter	1.0693	1.57071e-08
SACOL_RS00595	sasD	hypothetical protein	1.06963	9.07812e-08
SACOL_RS03110	ilvE	branched chain amino acid aminotransferase	1.07012	1.78642e-08	Metabolism
SACOL_RS03225		hypothetical protein	1.07025	0.00064088
SACOL_RS11920	moaC	cyclic pyranopterin monophosphate synthase MoaC	1.07034	1.0931e-10	Metabolism
SACOL_RS04625		hypothetical protein	1.07176	2.5901e-11
SACOL_RS02005	lplA2	lipoate--protein ligase A	1.07193	1.17336e-10	Genetic information processing
SACOL_RS04640		spore coat protein	1.07669	1.97959e-07
SACOL_RS02860	folB	dihydroneopterin aldolase	1.0779	2.65526e-08	Metabolism
SACOL_RS13310		hypothetical protein	1.07859	0.0014507
SACOL_RS02090	fepB	deferrochelatase/peroxidase EfeB	1.0805	8.11547e-10	Metabolism
SACOL_RS03770		membrane protein	1.08509	6.07041e-08
SACOL_RS09200		glutamyl aminopeptidase	1.0857	5.2052e-10
SACOL_RS02595	gltB	glutamate synthase large subunit	1.0887	6.45755e-09	Metabolism
SACOL_RS09515		transposase	1.09389	0.00690296
SACOL_RS02180		mechanosensitive ion channel protein MscS	1.09408	0.000117418
SACOL_RS10865		hypothetical protein	1.0951	1.19653e-05
SACOL_RS06440	rnhB	ribonuclease HII	1.10302	2.83342e-08	Genetic information processing
SACOL_RS14025		hypothetical protein	1.10305	0.00565113
SACOL_RS02130		ABC-2 transporter family protein	1.10579	3.38261e-11
SACOL_RS07005		hypothetical protein	1.10752	4.43675e-06
SACOL_RS04450		hypothetical protein	1.10778	1.75634e-08
SACOL_RS00900	murQ	N-acetylmuramic acid 6-phosphate etherase	1.10842	0.000886971	Cell structure
SACOL_RS03920		aldo/keto reductase	1.10873	6.55461e-07
SACOL_RS02455	lpl8	tandem-type lipoprotein	1.10875	0.000230059
SACOL_RS11935	modC	molybdenum ABC transporter ATP-binding protein	1.11067	5.79615e-10	Metabolism
SACOL_RS08870	coaE	dephospho-CoA kinase	1.11103	3.05593e-07	Metabolism
SACOL_RS08080		hypothetical protein	1.11334	8.07336e-06
SACOL_RS02400	ssl10	hypothetical protein	1.11454	0.0450347	Virulence
SACOL_RS08290	dgkA	diacylglycerol kinase	1.11955	2.28835e-07
SACOL_RS06575	infB	translation initiation factor IF-2	1.12002	4.25396e-10	Genetic information processing
SACOL_RS00155		hypothetical protein	1.12061	9.98148e-08
SACOL_RS00235		hypothetical protein	1.12291	0.0319637
SACOL_RS13095		helicase	1.12393	1.58177e-07
SACOL_RS04135		hypothetical protein	1.13001	1.0786e-09
SACOL_RS02195		hypothetical protein	1.13099	3.3945e-07
SACOL_RS04400	vwb	coagulase	1.13288	4.56621e-08
SACOL_RS08260		phosphoenolpyruvate synthetase regulatory protein	1.13841	1.05231e-08
SACOL_RS11015	glyA	serine hydroxymethyltransferase	1.14175	1.55457e-11	Cellular processes
SACOL_RS10110		glutamine amidotransferase	1.14419	8.0042e-09
SACOL_RS00535	sbnI	siderophore biosynthesis protein SbnI	1.14537	4.23666e-13	Cellular processes
SACOL_RS02705		tRNA1(Val) (adenine(37)-N6)-methyltransferase	1.14742	7.30101e-11
SACOL_RS08520		hypothetical protein	1.14761	1.41755e-09
SACOL_RS08250	sigA	RNA polymerase sigma factor SigA	1.14826	3.4519e-10	Genetic information processing
SACOL_RS07510	ebh	hyperosmolarity resistance protein Ebh	1.15075	6.26478e-14
SACOL_RS00125	walK	cell wall metabolism sensor histidine kinase WalK	1.15205	5.28142e-10	Signal transduction
SACOL_RS11560		toxin	1.15487	2.74073e-12
SACOL_RS05910	uvrC	excinuclease ABC subunit C	1.15543	1.23209e-12	Genetic information processing
SACOL_RS12725	bioF	8-amino-7-oxononanoate synthase	1.15712	1.00519e-05	Metabolism
SACOL_RS08995	uspA1	universal stress protein UspA	1.15796	5.53453e-09	Genetic information processing
SACOL_RS10385		hypothetical protein	1.15819	0.00103293
SACOL_RS00620	deoC1	2-deoxyribose-5-phosphate aldolase	1.16113	1.2515e-11	Metabolism
SACOL_RS14030		hypothetical protein	1.16174	0.000304036
SACOL_RS13180		MerR family transcriptional regulator	1.16566	1.1163e-09
SACOL_RS02710		hypothetical protein	1.17532	2.19528e-09
SACOL_RS00500	sbnB	2,3-diaminopropionate biosynthesis protein SbnB	1.17859	0.00110514	Cellular processes
SACOL_RS13560		hypothetical protein	1.17976	9.31449e-07
SACOL_RS06560	nusA	transcription termination/antitermination protein NusA	1.18025	1.01364e-10	Genetic information processing
SACOL_RS13090		tandem-type lipoprotein	1.18173	6.49834e-05
SACOL_RS13495	crtN	dehydrosqualene desaturase	1.18835	2.32692e-10	Metabolism
SACOL_RS07190		SWIM zinc finger family protein	1.18882	2.29332e-09
SACOL_RS02630		N-acetyltransferase	1.19142	9.04729e-12
SACOL_RS07810		hypothetical protein	1.19182	0.000934022
SACOL_RS02625		hypothetical protein	1.19292	0.0426285
SACOL_RS02475		hypothetical protein	1.1931	4.61047e-10
SACOL_RS13990	secA2	accessory Sec system translocase SecA2	1.1948	5.08639e-11	Genetic information processing
SACOL_RS11900	moaD	molybdopterin synthase sulfur carrier subunit	1.19537	1.40613e-09	Metabolism
SACOL_RS06565		DNA-binding protein	1.19887	1.31983e-11
SACOL_RS08330	rsmE	16S rRNA (uracil(1498)-N(3))-methyltransferase	1.19957	1.69727e-07	Genetic information processing
SACOL_RS11905	moaE	molybdopterin synthase catalytic subunit	1.20219	3.55279e-11	Metabolism
SACOL_RS02175	parB	chromosome partitioning protein ParB	1.20351	5.88513e-05	Cellular processes
SACOL_RS00555	butA	diacetyl reductase ((S)-acetoin forming)	1.20506	6.10274e-10	Metabolism
SACOL_RS11915	moeA	molybdopterin molybdenumtransferase	1.21155	9.36919e-13	Metabolism
SACOL_RS02450	lpl7	tandem-type lipoprotein	1.21706	0.000649094
SACOL_RS13430		FeoB-associated Cys-rich membrane protein	1.21774	7.70483e-05
SACOL_RS05815	isdB	iron-regulated surface determinant protein B	1.22382	0.000213088
SACOL_RS11005	mnaA	UDP-N-acetylglucosamine 2-epimerase (non-hydrolyzing)	1.22429	1.22149e-11	Cell structure
SACOL_RS07910		hypothetical protein	1.22522	0.0255165
SACOL_RS00530	sbnH	diaminopimelate decarboxylase	1.22596	7.03914e-16	Cellular processes
SACOL_RS10145		hypothetical protein	1.22678	3.12256e-11
SACOL_RS14120	hisH	imidazole glycerol phosphate synthase subunit HisH	1.23693	1.57891e-08	Metabolism
SACOL_RS12110		transcriptional regulator	1.23907	3.79958e-10
SACOL_RS13930	aur	peptidase M4 family protein	1.2416	8.73101e-10	Virulence
SACOL_RS04275		YvcK family protein	1.24195	2.82459e-11
SACOL_RS10530	groEL	molecular chaperone GroEL	1.24507	1.71703e-14	Genetic information processing
SACOL_RS12730	bioB	biotin synthase	1.24745	2.90456e-06	Metabolism
SACOL_RS02465		hypothetical protein	1.2483	2.43915e-14
SACOL_RS00060	hutH	histidine ammonia-lyase	1.24859	8.2923e-09	Metabolism
SACOL_RS07015		hypothetical protein	1.25006	8.69802e-15
SACOL_RS14155		N-acetyltransferase	1.25337	0.0117683
SACOL_RS01005		gfo/Idh/MocA family oxidoreductase	1.25721	1.86549e-12
SACOL_RS02360		membrane protein	1.25909	7.0806e-15
SACOL_RS03755	ccpE	LysR family transcriptional regulator	1.26192	6.23701e-10	Signal transduction
SACOL_RS11895	mobA	molybdenum cofactor guanylyltransferase	1.26738	6.36709e-13	Metabolism
SACOL_RS01185		hypothetical protein	1.26757	0.00468976
SACOL_RS05305		hypothetical protein	1.26975	0.00997975
SACOL_RS12635		cystatin-like fold lipoprotein	1.2709	2.17507e-08
SACOL_RS12920		peptidase M28	1.27269	6.99197e-13
SACOL_RS07600	nth	endonuclease III	1.27455	8.02559e-13	Genetic information processing
SACOL_RS03475	sarA	transcriptional regulator	1.27479	5.19276e-14	Signal transduction
SACOL_RS00480	sirC	iron ABC transporter permease	1.27664	2.12389e-10	Metabolism
SACOL_RS14140	hisG	ATP phosphoribosyltransferase	1.27687	0.000406454	Metabolism
SACOL_RS12785		membrane protein	1.27775	3.32225e-09
SACOL_RS08165	comGA	type II/IV secretion system protein	1.2808	2.66316e-07	Genetic information processing; Cellular processes
SACOL_RS07455	fakB2	hypothetical protein	1.28156	1.12005e-13
SACOL_RS12215	hutI	imidazolonepropionase	1.28238	8.27641e-12	Metabolism
SACOL_RS05530	thiX	energy-coupling factor transporter transmembrane protein EcfT	1.28392	1.73818e-09	Metabolism
SACOL_RS00790		hypothetical protein	1.28565	1.58846e-06
SACOL_RS03145	sdrC	serine-aspartate repeat-containing protein C	1.28702	1.33383e-10	Virulence
SACOL_RS00135	walI	hypothetical protein	1.28778	6.16511e-12	Cell structure
SACOL_RS01045	pflA	pyruvate formate-lyase-activating enzyme	1.2912	5.46004e-16	Metabolism
SACOL_RS09845		glucosamine-6-phosphate isomerase	1.29511	3.59689e-10
SACOL_RS06050		YfcC family protein	1.29761	1.93884e-19
SACOL_RS09035	ezrA	septation ring formation regulator EzrA	1.30105	1.32596e-09	Cellular processes; Genetic information processing
SACOL_RS04525		thiol reductase thioredoxin	1.3019	2.4153e-08
SACOL_RS14355		thiolase-like protein	1.31396	3.41991e-08
SACOL_RS02755	purR	pur operon repressor	1.31416	4.196e-14
SACOL_RS11460		NADP-dependent oxidoreductase	1.31536	7.54863e-16
SACOL_RS08280	era	GTPase Era	1.31698	6.91772e-10	Genetic information processing
SACOL_RS03855		deoxyribodipyrimidine photo-lyase	1.31912	9.90987e-12
SACOL_RS02095	fepC	iron permease FTR1 family protein	1.32985	1.24582e-16	Metabolism
SACOL_RS11440		hypothetical protein	1.33117	1.62119e-09
SACOL_RS11145	deoC2	2-deoxyribose-5-phosphate aldolase	1.33339	6.77487e-13	Metabolism
SACOL_RS13665		acyl esterase	1.33347	3.60178e-15
SACOL_RS14965		hypothetical protein	1.33386	1.35986e-08
SACOL_RS02350		transposase	1.33459	0.0223688
SACOL_RS00435	norC	MFS transporter	1.33782	1.15082e-12	Cellular processes; Metabolism
SACOL_RS01090	fadD	glutaryl-CoA dehydrogenase	1.34414	5.14406e-05	Metabolism
SACOL_RS13255	mhqD	ring-cleaving dioxygenase	1.34581	1.28223e-14
SACOL_RS11490	lacC	tagatose-6-phosphate kinase	1.34684	1.25607e-06	Metabolism
SACOL_RS05680		hypothetical protein	1.34756	7.21328e-10
SACOL_RS06890		multidrug ABC transporter permease	1.34926	0.00103029
SACOL_RS09255	sasC	peptidase	1.35003	8.61391e-16
SACOL_RS06555	rimP	ribosome maturation factor	1.3501	8.20516e-17
SACOL_RS01595		histidine transporter	1.35106	7.76321e-05
SACOL_RS03230	vraX	protein VraX	1.3523	1.14033e-09
SACOL_RS01000		gfo/Idh/MocA family oxidoreductase	1.36506	2.96708e-10
SACOL_RS04395	clfA	clumping factor A	1.36614	3.59557e-12
SACOL_RS00825	fdh	formate dehydrogenase	1.36652	6.23701e-10
SACOL_RS12735	bioA	adenosylmethionine--8-amino-7-oxononanoate aminotransferase BioA	1.36672	7.76321e-05	Metabolism
SACOL_RS08905	citC	isocitrate dehydrogenase (NADP(+))	1.36877	2.26814e-17	Metabolism
SACOL_RS11255	fmtB	hypothetical protein	1.36921	4.52123e-19
SACOL_RS02235		hypothetical protein	1.37155	0.000392545
SACOL_RS11480	lacF	lactose-specific phosphotransferase enzyme IIA component	1.37433	3.0659e-06	Metabolism
SACOL_RS13970		cysteine hydrolase	1.37655	6.20792e-22
SACOL_RS14075	icaA	poly-beta-1,6 N-acetyl-D-glucosamine synthase	1.37657	1.88556e-05	Virulence; Cell structure; Cellular processes
SACOL_RS04610		hypothetical protein	1.37711	0.025455
SACOL_RS02315		hypothetical protein	1.37822	4.86755e-18
SACOL_RS12365		membrane protein	1.37824	8.47681e-12
SACOL_RS12225	hutR	LysR family transcriptional regulator	1.3784	2.28489e-07	Signal transduction
SACOL_RS11910	mobB	molybdopterin-guanine dinucleotide biosynthesis protein B	1.38049	4.2423e-15	Metabolism
SACOL_RS00430		amidohydrolase	1.38564	3.87604e-14
SACOL_RS13755	betB	betaine-aldehyde dehydrogenase	1.38662	2.09935e-17
SACOL_RS00625	deoB	phosphopentomutase	1.39652	5.26898e-15	Metabolism
SACOL_RS09475		DUF4352 domain-containing protein	1.3971	1.35904e-05
SACOL_RS03925	csbB	glycosyltransferase	1.4027	2.00833e-11
SACOL_RS14080	icaD	poly-beta-1,6-N-acetyl-D-glucosamine synthesis protein IcaD	1.40729	0.00225825
SACOL_RS11540		hypothetical protein	1.40772	0.0218196
SACOL_RS02125		ABC transporter ATP-binding protein	1.40924	1.16957e-20
SACOL_RS00925		hypothetical protein	1.41175	8.27172e-16
SACOL_RS06965	katA	catalase	1.41249	3.88121e-18	Virulence
SACOL_RS14085	icaB	poly-beta-1,6-N-acetyl-D-glucosamine N-deacetylase	1.41442	2.46538e-05	Virulence; Cell structure; Cellular processes
SACOL_RS05130	trfB	competence protein CoiA	1.41873	5.01645e-05
SACOL_RS05565		hypothetical protein	1.41904	1.34549e-10
SACOL_RS02375	ssl2	hypothetical protein	1.4224	0.00137408	Virulence
SACOL_RS13740		antibiotic biosynthesis monooxygenase	1.42347	4.70403e-13
SACOL_RS01040	pflB	formate acetyltransferase	1.42508	6.42669e-20	Metabolism
SACOL_RS01085	fadB	3-hydroxyacyl-CoA dehydrogenase	1.42667	2.95649e-10	Metabolism
SACOL_RS08295	ybeY	endoribonuclease YbeY	1.43126	2.90331e-11	Genetic information processing
SACOL_RS12420		hypothetical protein	1.43483	4.62724e-11
SACOL_RS06045	arcC1	carbamate kinase 1	1.44011	8.15522e-16	Metabolism
SACOL_RS06850		hypothetical protein	1.44075	0.004541
SACOL_RS02085	fepA	EfeM/EfeO family lipoprotein	1.44127	4.63751e-08	Metabolism
SACOL_RS07180	femB	aminoacyltransferase FemB	1.44143	6.86325e-13	Genetic information processing
SACOL_RS10030	perR	transcriptional repressor	1.44204	7.93926e-13	Signal transduction
SACOL_RS06395		DNA-binding protein	1.44388	3.52221e-13
SACOL_RS02055		glyoxalase	1.45159	8.78912e-17
SACOL_RS13250	mhqE	carboxylesterase	1.45642	3.06361e-14
SACOL_RS12405	mqo	malate:quinone oxidoreductase	1.45764	4.9861e-13
SACOL_RS05625		cell-wall-binding lipoprotein	1.45837	3.90174e-11
SACOL_RS05940		metal-dependent phosphodiesterase	1.45998	5.74569e-19
SACOL_RS06885		ABC transporter ATP-binding protein	1.47035	0.0334872
SACOL_RS11930	moeB	molybdopterin biosynthesis protein MoeB	1.47699	2.53111e-17	Metabolism
SACOL_RS08160	comGB	competence protein ComGB	1.47837	1.0488e-05	Genetic information processing
SACOL_RS11485	lacD	tagatose 1,6-diphosphate aldolase	1.47856	1.38053e-08	Metabolism
SACOL_RS14935		short-chain dehydrogenase	1.48122	5.14842e-08
SACOL_RS07820	srrB	two-component sensor histidine kinase	1.48616	1.20068e-20	Signal transduction
SACOL_RS01305	rbsR	LacI family transcriptional regulator	1.48992	3.77515e-21	Signal transduction
SACOL_RS13085		tandem-type lipoprotein	1.49102	0.00171262
SACOL_RS12190		hypothetical protein	1.49104	4.60404e-13
SACOL_RS04385		hypothetical protein	1.49439	3.5735e-05
SACOL_RS08150	comGD	prepilin-type cleavage/methylation domain-containing protein	1.49524	0.0109569	Cell structure
SACOL_RS08695		hypothetical protein	1.50035	3.74171e-09
SACOL_RS08910	citZ	citrate synthase	1.50214	1.02344e-24	Metabolism
SACOL_RS11435	asp23	Asp23/Gls24 family envelope stress response protein	1.50215	6.54087e-13
SACOL_RS07020		hypothetical protein	1.50288	0.0396213
SACOL_RS11925	moaB	molybdenum cofactor biosynthesis protein	1.51004	3.74025e-18	Metabolism
SACOL_RS04355	smpB	SsrA-binding protein	1.51197	2.09604e-20	Genetic information processing
SACOL_RS02035	mepR	multidrug efflux MATE transporter transcriptional repressor MepR	1.51551	3.32229e-12	Signal transduction
SACOL_RS01990	gcvH-L	glycine cleavage system protein H	1.51609	3.10377e-16	Metabolism
SACOL_RS14050		N-acetyltransferase	1.5162	7.46963e-06
SACOL_RS11060		aldehyde dehydrogenase family protein	1.51711	2.06688e-13
SACOL_RS02060		LLM class flavin-dependent oxidoreductase	1.51823	5.31604e-18
SACOL_RS13025		hypothetical protein	1.52065	2.4265e-14
SACOL_RS05125	trfA	adaptor protein MecA	1.52155	4.27597e-23
SACOL_RS07245	pstC	phosphate ABC transporter permease subunit PstC	1.53094	1.56233e-10	Metabolism
SACOL_RS13270		glyoxalase	1.53699	1.02487e-19
SACOL_RS07230	phoU	phosphate transport system regulatory protein PhoU	1.53715	2.09506e-09	Signal transduction; Metabolism
SACOL_RS12755		ABC transporter ATP-binding protein	1.53766	4.04442e-15
SACOL_RS13780		hypothetical protein	1.54013	0.0462839
SACOL_RS07595		hypothetical protein	1.54132	1.56938e-14
SACOL_RS07950	bfmBAB	alpha-ketoacid dehydrogenase subunit beta	1.55108	5.65665e-13	Metabolism
SACOL_RS13335		hypothetical protein	1.56002	4.14189e-07
SACOL_RS06455	lytN	cell wall hydrolase	1.56147	1.01496e-08
SACOL_RS12675	gpmA	2,3-bisphosphoglycerate-dependent phosphoglycerate mutase	1.56837	6.26478e-14
SACOL_RS08285	cdd	cytidine deaminase	1.56991	7.65024e-14	Metabolism
SACOL_RS08275	recO	DNA repair protein RecO	1.57467	2.6257e-13	Genetic information processing
SACOL_RS00540		hypothetical protein	1.57721	1.47872e-06
SACOL_RS08335	prmA	50S ribosomal protein L11 methyltransferase	1.57972	3.08461e-14	Genetic information processing
SACOL_RS12115		inositol monophosphatase	1.58174	2.24943e-15
SACOL_RS02470		hypothetical protein	1.58487	2.79533e-17
SACOL_RS13630		fructosamine kinase family protein	1.58713	4.58163e-20
SACOL_RS02425		hypothetical protein	1.59034	1.39124e-08
SACOL_RS13035		hypothetical protein	1.59513	3.21773e-23
SACOL_RS04585		hypothetical protein	1.61436	2.61189e-05
SACOL_RS01555		carbohydrate kinase	1.61589	1.92895e-06
SACOL_RS12740	bioD	dethiobiotin synthase	1.61975	0.000304085	Metabolism
SACOL_RS00495	sbnA	siderophore biosynthesis protein SbnA	1.6231	7.37782e-06	Cellular processes
SACOL_RS08340	dnaJ	molecular chaperone DnaJ	1.62344	2.29354e-13	Genetic information processing
SACOL_RS13060		tandem-type lipoprotein	1.62828	2.28197e-13
SACOL_RS04730		nitronate monooxygenase	1.62985	7.89695e-20
SACOL_RS10630		hypothetical protein	1.64081	0.0172807
SACOL_RS11140		hypothetical protein	1.65689	1.11842e-16
SACOL_RS10345	sdcS	sodium-dependent dicarboxylate transporter SdcS	1.66275	1.57112e-19	Metabolism
SACOL_RS04405	emp	hypothetical protein	1.66841	0.000180418	Virulence
SACOL_RS07235	pstB	phosphate ABC transporter ATP-binding protein	1.67605	6.95598e-12	Metabolism
SACOL_RS09195		thiol reductase thioredoxin	1.69195	8.26034e-20
SACOL_RS06460	fmhC	aminoacyltransferase	1.69383	8.96341e-11
SACOL_RS08055		hypothetical protein	1.69426	5.45253e-16
SACOL_RS02240		peptidase	1.69917	7.36085e-16
SACOL_RS12890		hypothetical protein	1.70441	5.93336e-21
SACOL_RS07140	trpE	anthranilate synthase component I	1.71475	1.32024e-05	Metabolism
SACOL_RS04295		epimerase	1.71483	1.82136e-22
SACOL_RS12105	fdhA	formate dehydrogenase subunit alpha	1.72147	2.07482e-17	Metabolism
SACOL_RS12220	hutU	urocanate hydratase	1.72702	3.84516e-17	Metabolism
SACOL_RS08140	comGF	competence protein ComGF	1.72842	0.0023099
SACOL_RS14105	hisI	bifunctional phosphoribosyl-AMP cyclohydrolase/phosphoribosyl-ATP diphosphatase	1.74511	1.28561e-27	Metabolism
SACOL_RS00875		isochorismatase	1.75781	9.37266e-21
SACOL_RS12490		general stress protein	1.76567	9.46435e-18
SACOL_RS04725		HlyC/CorC family transporter	1.76888	1.77478e-19
SACOL_RS05380	sspC	staphostatin B	1.77067	6.09374e-17	Genetic information processing
SACOL_RS04280	whiA	sporulation regulator WhiA	1.77553	1.4918e-20	Cellular processes
SACOL_RS04645		hypothetical protein	1.77907	1.62583e-16
SACOL_RS08040		cell division protein FtsK	1.77928	3.09969e-21
SACOL_RS14065	cap1A	capsular polysaccharide biosynthesis protein CapA	1.78933	5.57292e-07	Virulence; Metabolism
SACOL_RS10055		hypothetical protein	1.79555	0.0037755
SACOL_RS10860		hypothetical protein	1.79913	6.9735e-17
SACOL_RS04520		topiosmerase	1.79995	5.44253e-16
SACOL_RS12360	tcaR	transcriptional regulator	1.80383	3.31234e-16	Signal transduction
SACOL_RS13625		TIGR04197 family type VII secretion effector	1.80662	9.69881e-14
SACOL_RS14110	hisF	imidazole glycerol phosphate synthase cyclase subunit	1.80799	9.6243e-28	Metabolism
SACOL_RS10225	dinP	DNA polymerase IV	1.81064	5.83414e-31
SACOL_RS02770		hypothetical protein	1.81232	0.00250299
SACOL_RS01540		peptide ABC transporter permease	1.81413	4.20885e-20
SACOL_RS08345	dnaK	molecular chaperone DnaK	1.82293	7.53401e-20	Genetic information processing
SACOL_RS09165		hypothetical protein	1.8255	8.86281e-17
SACOL_RS02065		NAD(P)H-dependent oxidoreductase	1.82644	2.75063e-27
SACOL_RS14240		membrane protein	1.83041	4.84042e-22
SACOL_RS03470		alpha/beta hydrolase	1.83471	7.9121e-19
SACOL_RS02760	yabJ	RidA family protein	1.8378	3.14099e-22
SACOL_RS03300		hypothetical protein	1.84947	1.79062e-26
SACOL_RS12910		iron export ABC transporter permease subunit FetB	1.8503	2.41319e-28
SACOL_RS01430	esaG	TIGR01741 family protein	1.85193	0.0200096
SACOL_RS13785		hypothetical protein	1.85206	0.0232144
SACOL_RS04350	rnr	ribonuclease R	1.85329	9.11363e-30	Genetic information processing
SACOL_RS00445		oleate hydratase	1.85992	4.89619e-24
SACOL_RS01505		TIGR01741 family protein	1.86908	0.00825065
SACOL_RS13620		hypothetical protein	1.88331	7.98163e-17
SACOL_RS03485		DUF2922 domain-containing protein	1.89636	3.98709e-08
SACOL_RS08025		hypothetical protein	1.89648	8.93793e-17
SACOL_RS02120		hypothetical protein	1.90052	1.07542e-26
SACOL_RS01475		TIGR01741 family protein	1.90277	0.00645477
SACOL_RS00905	murP	permease	1.90304	7.53842e-28
SACOL_RS13005		short-chain dehydrogenase	1.90575	6.8632e-23
SACOL_RS08145		hypothetical protein	1.90851	0.000248486
SACOL_RS14115	hisA	1-(5-phosphoribosyl)-5-((5- phosphoribosylamino)methylideneamino)imidazole-4- carboxamide isomerase	1.91294	8.42479e-25	Metabolism
SACOL_RS07945	bmfBB	2-oxoglutarate dehydrogenase E2	1.91412	8.01515e-18
SACOL_RS04045	bmrU	lipid kinase	1.91697	6.01663e-23
SACOL_RS05385	sspB	staphopain B	1.91746	1.72693e-20	Virulence; Genetic information processing
SACOL_RS01545		ABC transporter ATP-binding protein	1.93279	9.31743e-27
SACOL_RS09525		hypothetical protein	1.95031	0.000121092
SACOL_RS13615		type II secretion protein	1.95948	4.66138e-16
SACOL_RS02700		initiation-control protein YabA	1.96639	1.17712e-24
SACOL_RS12885		hypothetical protein	1.9692	3.84664e-08
SACOL_RS14185	drp35	lactonase	1.9698	1.10538e-19
SACOL_RS06730	glpD	aerobic glycerol-3-phosphate dehydrogenase	1.98138	1.68304e-19	Metabolism
SACOL_RS12100		hypothetical protein	1.98853	3.94472e-24
SACOL_RS13805		hypothetical protein	1.98972	1.29246e-06
SACOL_RS11135	pdp	pyrimidine-nucleoside phosphorylase	1.99832	2.04041e-32	Metabolism
SACOL_RS02390	ssl4	hypothetical protein	2.01233	0.00644974	Virulence
SACOL_RS14035		hypothetical protein	2.02335	2.40593e-36
SACOL_RS08030		mannosyl-glycoprotein endo-beta-N-acetylglucosamidase	2.02448	1.6796e-30
SACOL_RS14180		polyisoprenoid-binding protein	2.03742	3.50116e-28
SACOL_RS12205		oxidoreductase	2.03871	9.63655e-29
SACOL_RS06570		hypothetical protein	2.04136	3.71968e-23
SACOL_RS08065		replication initiation factor domain-containing protein	2.04955	8.42286e-21
SACOL_RS08035		membrane protein	2.062	4.83413e-35
SACOL_RS13980	gtfB	accessory Sec system glycosylation chaperone GtfB	2.06896	5.93019e-29	Genetic information processing
SACOL_RS13050		hypothetical protein	2.07144	4.15703e-11
SACOL_RS02225		integrase	2.07514	7.91427e-05
SACOL_RS08155	comGC	competence protein ComGC	2.08157	2.42896e-05	Genetic information processing; Cellular processes
SACOL_RS13045		hypothetical protein	2.08641	3.7343e-21
SACOL_RS08835	lysP	gamma-aminobutyrate permease	2.08808	2.04706e-30	Metabolism
SACOL_RS08890	phoR	sensor histidine kinase	2.11556	1.32896e-23	Signal transduction
SACOL_RS02765	spoVG	stage V sporulation protein G	2.16024	7.46686e-38
SACOL_RS14520		hypothetical protein	2.16386	2.07566e-23
SACOL_RS14940		hypothetical protein	2.17996	2.51573e-17
SACOL_RS01455		TIGR01741 family protein	2.18236	0.00644758
SACOL_RS12615		Txe/YoeB family addiction module toxin	2.19649	2.53371e-36
SACOL_RS01510		cystatin-like fold lipoprotein	2.19742	3.0872e-18
SACOL_RS07435		hypothetical protein	2.19919	1.23166e-30
SACOL_RS01235	scdA	iron-sulfur cluster repair protein ScdA	2.20876	9.63655e-29	Metabolism
SACOL_RS12235	hutG	formimidoylglutamase	2.21584	1.46155e-31	Metabolism
SACOL_RS13795	nrdD	anaerobic ribonucleoside-triphosphate reductase	2.21928	7.10956e-29	Metabolism
SACOL_RS08050		hypothetical protein	2.22151	1.97457e-17
SACOL_RS11130		membrane protein	2.23516	2.03849e-34
SACOL_RS02045	mepB	hypothetical protein	2.24657	3.35202e-13	Metabolism
SACOL_RS13985	gtfA	accessory Sec system glycosyltransferase GtfA	2.2506	2.23698e-32	Genetic information processing
SACOL_RS00785		cation transporter	2.26159	1.16172e-37
SACOL_RS13425	clpL	ATP-dependent Clp protease ATP-binding subunit	2.27483	3.95889e-36	Genetic information processing
SACOL_RS02040	mepA	multidrug efflux MATE transporter MepA	2.29184	9.20952e-19	Metabolism
SACOL_RS11180		NAD(P)-dependent oxidoreductase	2.30332	2.5423e-33
SACOL_RS08020		hypothetical protein	2.32956	2.13635e-22
SACOL_RS07250	pstS	phosphate-binding protein	2.3499	1.71703e-14	Metabolism
SACOL_RS09050		hypothetical protein	2.35649	1.70766e-05
SACOL_RS06855		hypothetical protein	2.35955	1.47503e-09
SACOL_RS00910	murR	MurR/RpiR family transcriptional regulator	2.38745	1.8672e-44
SACOL_RS12745		hypothetical protein	2.42882	0.000464923
SACOL_RS08045		ATPase AAA	2.43789	2.80648e-45
SACOL_RS07375		hypothetical protein	2.46157	3.08373e-32
SACOL_RS14280		transcriptional regulator	2.4738	1.09891e-42
SACOL_RS13445	farE	membrane protein	2.48888	4.06038e-26
SACOL_RS11580		hypothetical protein	2.4918	6.32162e-14
SACOL_RS12230	fosB	metallothiol transferase FosB	2.53099	1.29915e-15
SACOL_RS13790	nrdG	anaerobic ribonucleoside-triphosphate reductase activating protein	2.53548	1.88126e-46	Genetic information processing; Metabolism
SACOL_RS08350	grpE	nucleotide exchange factor GrpE	2.56759	7.22476e-29
SACOL_RS08060		conjugal transfer protein	2.58872	5.81949e-28
SACOL_RS04300		DUF4887 domain-containing protein	2.59033	2.86872e-46
SACOL_RS05015		LysR family transcriptional regulator	2.60657	9.81132e-22
SACOL_RS02255		hypothetical protein	2.61175	9.47146e-11
SACOL_RS01120		hypothetical protein	2.61425	1.92825e-38
SACOL_RS10245		hypothetical protein	2.6286	0.00024473
SACOL_RS08570	csbD	CsbD family protein	2.64767	7.43468e-32
SACOL_RS14995		hypothetical protein	2.64892	4.42565e-24
SACOL_RS05020		2-isopropylmalate synthase	2.813	1.3202e-22
SACOL_RS12025		hypothetical protein	2.8257	1.20195e-19
SACOL_RS08355	hrcA	HrcA family transcriptional regulator	2.892	1.87246e-37	Signal transduction
SACOL_RS13900	arcC	carbamate kinase 2	2.90571	5.6269e-41	Metabolism
SACOL_RS09235		YtxH domain-containing protein	2.93995	2.49649e-41
SACOL_RS05030		membrane protein	3.0404	2.77971e-27
SACOL_RS13905	arcD	arginine-ornithine antiporter	3.13175	5.70285e-46	Metabolism
SACOL_RS13975	sasF	hypothetical protein	3.32789	4.06534e-115	Virulence
SACOL_RS10340		hypothetical protein	3.48641	5.43728e-18
SACOL_RS05025		hypothetical protein	3.48671	5.29833e-31
SACOL_RS13910	arcB	ornithine carbamoyltransferase	3.60585	9.99611e-54	Metabolism
SACOL_RS05550	graF	hypothetical protein	3.7273	2.20281e-23
SACOL_RS13915	arcA	arginine deiminase	3.73915	3.4576e-61	Metabolism
SACOL_RS09840		hypothetical protein	3.77736	2.07907e-66
SACOL_RS13895	arcR	transcriptional regulator	3.88037	1.40637e-79	Signal transduction
SACOL_RS08565		hypothetical protein	4.90216	4.04542e-77
