# Supplementary material for: Traditional Chinese Medicine Tanreqing Targets Both Cell Division and Virulence in Staphylococcus aureus
Source: Front Cell Infect Microbiol. 2022 Apr 27;12:884045. doi: 10.3389/fcimb.2022.884045 (PMC9093593; doi:10.3389/fcimb.2022.884045)
Supplement: Supplementary Table 2 — RT-PCR primers used in this study. [file Table_2.xlsx]

## Sheet: Table S2
Primer name	Primer sequence (5'-3')
ftsZ-F	TGGGTGGCGGAACTGGTACTG
ftsZ-R	TCCAGCAGCAGCTTGAGTTTGAC
ftsL-F	ACGCGAGGAAAGATTGCAGA
ftsL-R	TTATCGTTCTCAAGGCTCAT
ftsW-F	TCGTGCCTTCCAGTTTGCAA
ftsW-R	TGTTGCCGAAATACCGCCAA
arcA-F	TCTGGAGAGCACGACGACGAG
arcA-R	AAAACAAGTTCATCGCCGCCTTC
sbi-F	ACATTACGCGAACACCCAGAACG
sbi-R	TGTTGTGCAACACGTCGGTCTG
hla-F	GGTTTAGCCTGGCCTTCAGC
hla-R	ACCAGTAACATTACCGTTGAATCCA
mazE-F	AGAAGGATATTCACAAATGGCTGA
mazE-R	TGCAATCGCATGCTTCACAC
mazF-F	CAAGGGGGAGTCAGACCTGT
mazF-R	CCTACCAGTTATTGCCGCAACA
atl-F	AAAGCTATTTCAGGCGGTGC
atl-R	TGCATTACTTTCTGCCCACT
16s-F	CCGTGGAGGGTCATTGGAAACTG
16s-R	CGCCTTCGCCACTGGTGTTC
